# Supplementary material for: An incidental finding of a right atrial myxoma with undiagnosed Ebstein anomaly: a case report
Source: Eur Heart J Case Rep. 2023 Nov 9;7(11):ytad539. doi: 10.1093/ehjcr/ytad539 (PMC10660375; doi:10.1093/ehjcr/ytad539)
Supplement: ytad539_Supplementary_Data [file ytad539_supplementary_data.zip]

Archive with 3 entries (3 files):
- Video 3.mp4
- Video 1.wmv
- Video 2.mp4
